# Supplementary material for: Chronic HIV infection induces transcriptional and functional reprogramming of innate immune cells
Source: JCI Insight. 2021 Apr 8;6(7):e145928. doi: 10.1172/jci.insight.145928 (PMC8119206; doi:10.1172/jci.insight.145928)
Supplement: Supplemental Data Set 1 [file jciinsight-6-145928-s048.xlsx]

## Sheet: Sheet 1
feature_id	GeneID	Status
ENSG00000115414	FN1	Up
ENSG00000149131	SERPING1	Up
ENSG00000136689	IL1RN	Up
ENSG00000136235	GPNMB	Up
ENSG00000169245	CXCL10	Up
ENSG00000134531	EMP1	Up
ENSG00000108691	CCL2	Up
ENSG00000104951	IL4I1	Up
ENSG00000186818	LILRB4	Up
ENSG00000100985	MMP9	Up
ENSG00000158714	SLAMF8	Up
ENSG00000175445	LPL	Up
ENSG00000138119	MYOF	Up
ENSG00000118785	SPP1	Up
ENSG00000088827	SIGLEC1	Up
ENSG00000163823	CCR1	Up
ENSG00000128918	ALDH1A2	Up
ENSG00000038945	MSR1	Up
ENSG00000145685	LHFPL2	Up
ENSG00000143344	RGL1	Up
ENSG00000128383	APOBEC3A	Up
ENSG00000142089	IFITM3	Up
ENSG00000076716	GPC4	Up
ENSG00000141574	SECTM1	Up
ENSG00000123342	MMP19	Up
ENSG00000197249	SERPINA1	Up
ENSG00000025708	TYMP	Up
ENSG00000115415	STAT1	Up
ENSG00000127954	STEAP4	Up
ENSG00000132514	CLEC10A	Up
ENSG00000127951	FGL2	Up
ENSG00000140749	IGSF6	Up
ENSG00000099250	NRP1	Up
ENSG00000002549	LAP3	Up
ENSG00000255833	TIFAB	Up
ENSG00000117228	GBP1	Up
ENSG00000122877	EGR2	Up
ENSG00000196730	DAPK1	Up
ENSG00000187474	FPR3	Up
ENSG00000102575	ACP5	Up
ENSG00000079215	SLC1A3	Up
ENSG00000140105	WARS	Up
ENSG00000105967	TFEC	Up
ENSG00000181634	TNFSF15	Up
ENSG00000185215	TNFAIP2	Up
ENSG00000135636	DYSF	Up
ENSG00000179344	HLA-DQB1	Up
ENSG00000165168	CYBB	Up
ENSG00000155465	SLC7A7	Up
ENSG00000175899	A2M	Up
ENSG00000158517	NCF1	Up
ENSG00000169403	PTAFR	Up
ENSG00000100336	APOL4	Up
ENSG00000106178	CCL24	Up
ENSG00000158186	MRAS	Up
ENSG00000073737	DHRS9	Up
ENSG00000135929	CYP27A1	Up
ENSG00000137491	SLCO2B1	Up
ENSG00000146070	PLA2G7	Up
ENSG00000164733	CTSB	Up
ENSG00000166825	ANPEP	Up
ENSG00000142185	TRPM2	Up
ENSG00000140678	ITGAX	Up
ENSG00000135047	CTSL	Up
ENSG00000132669	RIN2	Up
ENSG00000134028	ADAMDEC1	Up
ENSG00000171631	P2RY6	Up
ENSG00000121316	PLBD1	Up
ENSG00000183023	SLC8A1	Up
ENSG00000173391	OLR1	Up
ENSG00000177989	ODF3B	Up
ENSG00000188906	LRRK2	Up
ENSG00000010030	ETV7	Up
ENSG00000134824	FADS2	Up
ENSG00000152766	ANKRD22	Up
ENSG00000166920	C15orf48	Up
ENSG00000074964	ARHGEF10L	Up
ENSG00000110077	MS4A6A	Up
ENSG00000121797	CCRL2	Up
ENSG00000162512	SDC3	Up
ENSG00000030582	GRN	Up
ENSG00000108846	ABCC3	Up
ENSG00000110446	SLC15A3	Up
ENSG00000157227	MMP14	Up
ENSG00000188282	RUFY4	Up
ENSG00000177807	KCNJ10	Up
ENSG00000042493	CAPG	Up
ENSG00000171729	TMEM51	Up
ENSG00000164935	DCSTAMP	Up
ENSG00000244482	LILRA6	Up
ENSG00000089041	P2RX7	Up
ENSG00000090382	LYZ	Up
ENSG00000163694	RBM47	Up
ENSG00000103855	CD276	Up
ENSG00000131042	LILRB2	Up
ENSG00000196189	SEMA4A	Up
ENSG00000231389	HLA-DPA1	Up
ENSG00000168062	BATF2	Up
ENSG00000198848	CES1	Up
ENSG00000198502	HLA-DRB5	Up
ENSG00000090339	ICAM1	Up
ENSG00000104093	DMXL2	Up
ENSG00000204577	LILRB3	Up
ENSG00000148180	GSN	Up
ENSG00000135218	CD36	Up
ENSG00000133216	EPHB2	Up
ENSG00000197122	SRC	Up
ENSG00000197746	PSAP	Up
ENSG00000103569	AQP9	Up
ENSG00000136205	TNS3	Up
ENSG00000101160	CTSZ	Up
ENSG00000138755	CXCL9	Up
ENSG00000198053	SIRPA	Up
ENSG00000159399	HK2	Up
ENSG00000119655	NPC2	Up
ENSG00000161642	ZNF385A	Up
ENSG00000196126	HLA-DRB1	Up
ENSG00000134955	SLC37A2	Up
ENSG00000119686	FLVCR2	Up
ENSG00000101916	TLR8	Up
ENSG00000131981	LGALS3	Up
ENSG00000120708	TGFBI	Up
ENSG00000176170	SPHK1	Up
ENSG00000099377	HSD3B7	Up
ENSG00000184371	CSF1	Up
ENSG00000100368	CSF2RB	Up
ENSG00000165092	ALDH1A1	Up
ENSG00000273749	CYFIP1	Up
ENSG00000185339	TCN2	Up
ENSG00000146192	FGD2	Up
ENSG00000133106	EPSTI1	Up
ENSG00000168961	LGALS9	Up
ENSG00000035862	TIMP2	Up
ENSG00000105499	PLA2G4C	Up
ENSG00000177706	FAM20C	Up
ENSG00000104972	LILRB1	Up
ENSG00000085265	FCN1	Up
ENSG00000136830	FAM129B	Up
ENSG00000116701	NCF2	Up
ENSG00000235568	NFAM1	Up
ENSG00000187098	MITF	Up
ENSG00000128512	DOCK4	Up
ENSG00000182578	CSF1R	Up
ENSG00000196576	PLXNB2	Up
ENSG00000103313	MEFV	Up
ENSG00000119408	NEK6	Up
ENSG00000172243	CLEC7A	Up
ENSG00000134780	DAGLA	Up
ENSG00000123700	KCNJ2	Up
ENSG00000143382	ADAMTSL4	Up
ENSG00000169136	ATF5	Up
ENSG00000164125	FAM198B	Up
ENSG00000204472	AIF1	Up
ENSG00000121807	CCR2	Up
ENSG00000136869	TLR4	Up
ENSG00000139318	DUSP6	Up
ENSG00000182718	ANXA2	Up
ENSG00000239998	LILRA2	Up
ENSG00000139572	GPR84	Up
ENSG00000197629	MPEG1	Up
ENSG00000066336	SPI1	Up
ENSG00000031081	ARHGAP31	Up
ENSG00000111321	LTBR	Up
ENSG00000101336	HCK	Up
ENSG00000197405	C5AR1	Up
ENSG00000163814	CDCP1	Up
ENSG00000196664	TLR7	Up
ENSG00000149485	FADS1	Up
ENSG00000010327	STAB1	Up
ENSG00000260314	MRC1	Up
ENSG00000103811	CTSH	Up
ENSG00000198121	LPAR1	Up
ENSG00000063438	AHRR	Up
ENSG00000136867	SLC31A2	Up
ENSG00000163563	MNDA	Up
ENSG00000160789	LMNA	Up
ENSG00000163131	CTSS	Up
ENSG00000116991	SIPA1L2	Up
ENSG00000186074	CD300LF	Up
ENSG00000178695	KCTD12	Up
ENSG00000136048	DRAM1	Up
ENSG00000130202	NECTIN2	Up
ENSG00000006534	ALDH3B1	Up
ENSG00000271605	MILR1	Up
ENSG00000143545	RAB13	Up
ENSG00000145416	MARCH1	Up
ENSG00000175489	LRRC25	Up
ENSG00000085514	PILRA	Up
ENSG00000111961	SASH1	Up
ENSG00000189060	H1F0	Up
ENSG00000167680	SEMA6B	Up
ENSG00000196735	HLA-DQA1	Up
ENSG00000110057	UNC93B1	Up
ENSG00000162711	NLRP3	Up
ENSG00000101439	CST3	Up
ENSG00000173110	HSPA6	Up
ENSG00000125538	IL1B	Up
ENSG00000137726	FXYD6	Up
ENSG00000114450	GNB4	Up
ENSG00000125618	PAX8	Up
ENSG00000093072	ADA2	Up
ENSG00000166793	YPEL4	Up
ENSG00000136295	TTYH3	Up
ENSG00000104974	LILRA1	Up
ENSG00000127507	ADGRE2	Up
ENSG00000276600	RAB7B	Up
ENSG00000152229	PSTPIP2	Up
ENSG00000142512	SIGLEC10	Up
ENSG00000100365	NCF4	Up
ENSG00000117984	CTSD	Up
ENSG00000137462	TLR2	Up
ENSG00000205730	ITPRIPL2	Up
ENSG00000187164	SHTN1	Up
ENSG00000136630	HLX	Up
ENSG00000187796	CARD9	Up
ENSG00000111424	VDR	Up
ENSG00000242574	HLA-DMB	Up
ENSG00000166927	MS4A7	Up
ENSG00000170458	CD14	Up
ENSG00000162734	PEA15	Up
ENSG00000139970	RTN1	Up
ENSG00000165959	CLMN	Up
ENSG00000175538	KCNE3	Up
ENSG00000099194	SCD	Up
ENSG00000161929	SCIMP	Up
ENSG00000180061	TMEM150B	Up
ENSG00000157240	FZD1	Up
ENSG00000204257	HLA-DMA	Up
ENSG00000106991	ENG	Up
ENSG00000105223	PLD3	Up
ENSG00000249437	NAIP	Up
ENSG00000145936	KCNMB1	Up
ENSG00000143226	FCGR2A	Up
ENSG00000169026	SLC49A3	Up
ENSG00000114268	PFKFB4	Up
ENSG00000167601	AXL	Up
ENSG00000175471	MCTP1	Up
ENSG00000104921	FCER2	Up
ENSG00000167207	NOD2	Up
ENSG00000242498	ARPIN	Up
ENSG00000014257	ACPP	Up
ENSG00000197646	PDCD1LG2	Up
ENSG00000146094	DOK3	Up
ENSG00000170909	OSCAR	Up
ENSG00000184060	ADAP2	Up
ENSG00000159788	RGS12	Up
ENSG00000128805	ARHGAP22	Up
ENSG00000118257	NRP2	Up
ENSG00000116962	NID1	Up
ENSG00000115318	LOXL3	Up
ENSG00000164111	ANXA5	Up
ENSG00000168615	ADAM9	Up
ENSG00000074660	SCARF1	Up
ENSG00000125148	MT2A	Up
ENSG00000149289	ZC3H12C	Up
ENSG00000087086	FTL	Up
ENSG00000132205	EMILIN2	Up
ENSG00000011422	PLAUR	Up
ENSG00000204482	LST1	Up
ENSG00000161944	ASGR2	Up
ENSG00000167600	CYP2S1	Up
ENSG00000012779	ALOX5	Up
ENSG00000171298	GAA	Up
ENSG00000011600	TYROBP	Up
ENSG00000198561	CTNND1	Up
ENSG00000123384	LRP1	Up
ENSG00000135821	GLUL	Up
ENSG00000196209	SIRPB2	Up
ENSG00000116990	MYCL	Up
ENSG00000178789	CD300LB	Up
ENSG00000179331	RAB39A	Up
ENSG00000049249	TNFRSF9	Up
ENSG00000128604	IRF5	Up
ENSG00000135404	CD63	Up
ENSG00000135604	STX11	Up
ENSG00000124762	CDKN1A	Up
ENSG00000163625	WDFY3	Up
ENSG00000151726	ACSL1	Up
ENSG00000187554	TLR5	Up
ENSG00000180891	CUEDC1	Up
ENSG00000159128	IFNGR2	Up
ENSG00000124357	NAGK	Up
ENSG00000023902	PLEKHO1	Up
ENSG00000163932	PRKCD	Up
ENSG00000138061	CYP1B1	Up
ENSG00000277632	CCL3	Up
ENSG00000160326	SLC2A6	Up
ENSG00000060558	GNA15	Up
ENSG00000105383	CD33	Up
ENSG00000166523	CLEC4E	Up
ENSG00000180340	FZD2	Up
ENSG00000082397	EPB41L3	Up
ENSG00000168389	MFSD2A	Up
ENSG00000091106	NLRC4	Up
ENSG00000132694	ARHGEF11	Up
ENSG00000090376	IRAK3	Up
ENSG00000116574	RHOU	Up
ENSG00000106546	AHR	Up
ENSG00000042980	ADAM28	Up
ENSG00000185340	GAS2L1	Up
ENSG00000050344	NFE2L3	Up
ENSG00000103196	CRISPLD2	Up
ENSG00000205809	KLRC2	Up
ENSG00000074527	NTN4	Down
ENSG00000184792	OSBP2	Down
ENSG00000167664	TMIGD2	Down
ENSG00000154027	AK5	Down
ENSG00000137441	FGFBP2	Down
ENSG00000198918	RPL39	Down
ENSG00000136929	HEMGN	Down
ENSG00000109906	ZBTB16	Down
ENSG00000142875	PRKACB	Down
ENSG00000154734	ADAMTS1	Down
ENSG00000070182	SPTB	Down
ENSG00000156453	PCDH1	Down
ENSG00000134545	KLRC1	Down
ENSG00000115607	IL18RAP	Down
ENSG00000196159	FAT4	Down
ENSG00000158856	DMTN	Down
ENSG00000150045	KLRF1	Down
ENSG00000257335	MGAM	Down
ENSG00000221866	PLXNA4	Down
ENSG00000133067	LGR6	Down
ENSG00000175928	LRRN1	Down
ENSG00000162722	TRIM58	Down
ENSG00000145390	USP53	Down
ENSG00000133742	CA1	Down
ENSG00000145649	GZMA	Down
ENSG00000134184	GSTM1	Down
ENSG00000274588	DGKK	Down
ENSG00000111796	KLRB1	Down
ENSG00000158578	ALAS2	Down
ENSG00000244734	HBB	Down
